# Supplementary material for: The Effect of TGF-β1 Reduced Functionality on the Expression of Selected Synaptic Proteins and Electrophysiological Parameters: Implications of Changes Observed in Acute Hepatic Encephalopathy
Source: Int J Mol Sci. 2022 Jan 19;23(3):1081. doi: 10.3390/ijms23031081 (PMC8835518; doi:10.3390/ijms23031081)
Supplement: Supplementary file 1 [file ijms-23-01081-s001.zip]

Archive with 1 entries (1 files):
- ijms-1523759-supplementary.pdf
